# Supplementary material for: The Path of a Cardiac Patient—From the First Symptoms to Diagnosis to Treatment: Experiences from the Tertiary Care Center in Poland
Source: J Clin Med. 2022 Sep 7;11(18):5276. doi: 10.3390/jcm11185276 (PMC9503479; doi:10.3390/jcm11185276)
Supplement: Supplementary file 1 [file jcm-11-05276-s001.zip]

Archive with 1 entries (1 files):
- jcm-1873522-supplementary.pdf
